# Supplementary material for: Comparison of Selected Immune Parameters in a Single Infection and Co-Infection with Infectious Pancreatic Necrosis Virus with Other Viruses in Rainbow Trout
Source: Pathogens. 2022 Jun 8;11(6):658. doi: 10.3390/pathogens11060658 (PMC9231359; doi:10.3390/pathogens11060658)
Supplement: Supplementary file 1 [file pathogens-11-00658-s001.zip]

Archive with 1 entries (1 files):
- pathogens-1727409-supplementary.pdf
